# Supplementary material for: Induction and Characterization of Tetraploid Through Zygotic Chromosome Doubling in Eucalyptus urophylla
Source: Front Plant Sci. 2022 Apr 27;13:870698. doi: 10.3389/fpls.2022.870698 (PMC9094141; doi:10.3389/fpls.2022.870698)
Supplement: Supplementary file 1 [file Data_Sheet_2.ZIP]

Archive with 7 entries (7 files):
- Fig 7.jpg
- Fig 1.jpg
- Fig 2.jpg
- Fig 3.jpg
- Fig 4-revised.jpg
- Fig 5.jpg
- Fig 6.jpg
