# Supplementary material for: Induction and Characterization of Tetraploid Through Zygotic Chromosome Doubling in Eucalyptus urophylla
Source: Front Plant Sci. 2022 Apr 27;13:870698. doi: 10.3389/fpls.2022.870698 (PMC9094141; doi:10.3389/fpls.2022.870698)
Supplement: Supplementary file 2 [file Table_2.XLSX]

## Sheet: Sheet1
List of primers for genes used for qPCR
Symbol ID	Primer	Sequence (5’->3’)
CYCD3;1	Eucgr.G01371-F	GGCCGTCGATTACCTTGACA
CYCD3;1	Eucgr.G01371-R	TCTTCGCCTCGAACACGTAC
GRF5	Eucgr.D02603-F	AGCCAGGAGGAGATGCAAAC
GRF5	Eucgr.D02603-R	TTCTGCTGCTTTGACGTTGC
LHCB4	Eucgr.K02983-F	CGAGAACTCCGACGTGAAGT
LHCB4	Eucgr.K02983-R	TCTACCTTGCCAGCGTCTTG
PAO	Eucgr.G03359-F	GCACACGAACGGAGAGGTTA
PAO	Eucgr.G03359-R	ATCGGGTCCAAACATGTCCC
TMM	Eucgr.J03068-F	TCAGCCACAATCACCTCACC
TMM	Eucgr.J03068-R	ACGGATTCCATCGGGTTTCC
NADPH	EuGADPH-F	GCCTTCCGTGTTCCTACTGTTG
NADPH	EuGADPH-R	ATCTCATCATAAGTTGCCGCCTTC
